# Supplementary material for: Catching Common Cold Virus with a Net: Pyridostatin Forms Filaments in Tris Buffer That Trap Viruses—A Novel Antiviral Strategy?
Source: Viruses. 2020 Jul 4;12(7):723. doi: 10.3390/v12070723 (PMC7412420; doi:10.3390/v12070723)
Supplement: Supplementary file 1 [file viruses-12-00723-s001.zip]

Archive with 2 entries (2 files):
- neut_pma_RV_2_64x_image4_zoom_zstack (Turn around X)2.avi
- Supplementary File 1_Final.pdf
